# Supplementary material for: Rubrene Thin Films with Viably Enhanced Charge Transport Fabricated by Cryo-Matrix-Assisted Laser Evaporation
Source: Materials (Basel). 2021 Aug 6;14(16):4413. doi: 10.3390/ma14164413 (PMC8400232; doi:10.3390/ma14164413)
Supplement: Supplementary file 1 [file materials-14-04413-s001.zip]

Archive with 1 entries (1 files):
- materials-1313419-supplementary.pdf
